# Supplementary material for: Effect of Physical Exercise Programs Based on Mobile Health and Ecological Momentary Assessment on the Physical and Mental Health, Cognitive Functions, and Social Environment of Adults in Developing Countries: A Systematic Review
Source: Medicina (Kaunas). 2024 Mar 31;60(4):578. doi: 10.3390/medicina60040578 (PMC11052404; doi:10.3390/medicina60040578)
Supplement: Supplementary file 1 [file medicina-60-00578-s001.zip]

Archive with 1 entries (1 files):
- medicina-2889255-supplementary.pdf
